# Supplementary material for: Exploring a Potential Optimization Route for Peptide Ligands of the Sam Domain from the Lipid Phosphatase Ship2
Source: Int J Mol Sci. 2024 Oct 2;25(19):10616. doi: 10.3390/ijms251910616 (PMC11476629; doi:10.3390/ijms251910616)
Supplement: Supplementary file 1 [file ijms-25-10616-s001.zip]

Archive with 1 entries (1 files):
- ijms-3210003-supplementary.pdf
